# Supplementary material for: The claudin-like apicomplexan microneme protein is required for gliding motility and infectivity of Plasmodium sporozoites
Source: PLoS Pathog. 2023 Mar 16;19(3):e1011261. doi: 10.1371/journal.ppat.1011261 (PMC10047546; doi:10.1371/journal.ppat.1011261)
Supplement: S1 Table — (XLSX) [file ppat.1011261.s001.xlsx]

## Sheet: Feuil1
Table S1. P. berghei proteins identified by mass spectrometry after anti-Flag immunoprecipitation. We used lysates from Clamp-flag sporozoites (2 independent samples, 3 runs) or control PbGFP sporozoites (3 independent samples, 3 runs). Proteins identified in the negative controls (PbGFP) are indicated in grey. PbCLAMP (PBANKA_0514200) is shown in bold. The table shows the number of spectral coun…
		PbCLAMPflag_spz			PbGFP_spz
Accession number	Product description	#1a	#1b	#2	#1	#2	#3
PBANKA_0214000	dynein heavy chain, putative	0	0	2	0	0	0
PBANKA_0303600	26S proteasome regulatory subunit RPN1, putative	0	3	0	0	0	0
PBANKA_0303900	pantothenate transporter	0	1	2	0	0	0
PBANKA_0304700	serine repeat antigen 5	4	6	1	3	0	0
PBANKA_0314200	calcium-dependent protein kinase 1	1	1	0	5	0	0
PBANKA_0315200	small nuclear ribonucleoprotein Sm D2, putative	0	0	0	1	0	0
PBANKA_0403200	circumsporozoite (CS) protein	1	5	0	0	0	0
PBANKA_0403700	conserved Plasmodium protein, unknown function	2	1	1	0	0	0
PBANKA_0416100	dynein heavy chain, putative	0	0	0	0	0	1
PBANKA_0417700	alpha tubulin 1	1	0	0	0	0	0
PBANKA_0418200	ras-related protein RAB7, putative	0	0	0	0	0	4
PBANKA_0510900	40S ribosomal protein S2, putative	0	0	0	1	0	0
PBANKA_0513200	WD repeat-containing protein, putative	0	1	0	0	0	0
PBANKA_0514200	claudin-like apicomplexan microneme protein, putative	2	3	2	0	0	0
PBANKA_0520200	ADP/ATP transporter on adenylate translocase, putative	1	0	0	0	0	0
PBANKA_0522500	transmembrane emp24 domain-containing protein, putative	0	0	2	9	0	0
PBANKA_0602700	nucleosome assembly protein, putative	0	0	0	3	0	0
PBANKA_0610300	polyubiquitin, putative	8	5	4	2	0	2
PBANKA_0611900	histidine triad protein, putative	0	0	1	3	0	0
PBANKA_0612300	conserved Plasmodium protein, unknown function	0	2	0	0	0	0
PBANKA_0614500	eukaryotic translation initiation factor 3 subunit I, putative	0	0	0	2	0	0
PBANKA_0711900	heat shock protein 70	7	12	7	12	0	0
PBANKA_0712600	14-3-3 protein	3	3	1	3	0	0
PBANKA_0714300	small heat shock protein HSP20	0	0	1	1	0	5
PBANKA_0715600	26S protease regulatory subunit 6B, putative	0	1	0	0	0	0
PBANKA_0716900	armadillo-domain containing rhoptry protein, putative	0	0	0	2	0	0
PBANKA_0720300	eukaryotic translation initiation factor 3 subunit M, putative	0	0	0	2	0	0
PBANKA_0807600	40S ribosomal protein S11, putative	0	0	0	1	0	0
PBANKA_0818900	endoplasmic reticulum chaperone BiP, putative	4	3	1	6	0	0
PBANKA_0819300	eukaryotic translation initiation factor 3 subunit F, putative	0	0	0	1	0	0
PBANKA_0820000	DnaJ protein, putative	0	1	0	4	0	0
PBANKA_0820200	thioredoxin-like protein 1, putative	0	0	1	1	0	0
PBANKA_0823100	S-adenosylmethionine synthetase, putative	6	6	3	17	0	0
PBANKA_0823500	glutamine synthetase, putative	10	14	15	23	0	0
PBANKA_0827100	protein kinase, putative	0	0	0	0	0	1
PBANKA_0906500	60S ribosomal protein L28, putative	0	0	0	1	0	0
PBANKA_0914300	protein disulfide isomerase related protein, putative	4	3	0	0	0	0
PBANKA_0922100	40S ribosomal protein S18, putative	0	0	0	1	0	0
PBANKA_0930300	GTP-binding nuclear protein RAN/TC4, putative	1	2	0	0	0	0
PBANKA_0931800	pyridoxine biosynthesis protein PDX2, putative	0	0	0	2	0	0
PBANKA_1002000	conserved Plasmodium protein, unknown function	1	0	0	0	0	0
PBANKA_1006200	sporozoite invasion-associated protein 1	11	9	0	0	0	0
PBANKA_1006300	perforin-like protein 1	1	0	0	0	0	0
PBANKA_1010600	calmodulin, putative	0	0	0	0	0	2
PBANKA_1012600	conserved Plasmodium protein, unknown function	0	0	0	7	0	0
PBANKA_1022000	40S ribosomal protein S25, putative	0	0	1	1	0	0
PBANKA_1028300	serine/threonine protein phosphatase PP1	0	0	0	0	1	6
PBANKA_1028400	60S ribosomal protein L10, putative	0	0	1	2	0	0
PBANKA_1033900	40S ribosomal protein S8e, putative	0	0	0	0	1	0
PBANKA_1037400	cysteine-rich small secreted protein CSS, putative	0	2	0	1	0	0
PBANKA_1113000	purine nucleoside phosphorylase, putative	0	2	0	0	0	0
PBANKA_1120200	pyridoxine biosynthesis protein PDX1, putative	0	0	0	5	0	0
PBANKA_1125600	pyruvate kinase, putative	2	2	1	1	0	0
PBANKA_1133300	elongation factor 1-alpha	11	9	5	0	0	0
PBANKA_1134000	U3 small nucleolar RNA-associated protein 21, putative	0	0	0	1	0	0
PBANKA_1137800	glideosome-associated connector	16	23	4	7	0	0
PBANKA_1141500	SNARE associated Golgi protein, putative	1	1	0	6	0	0
PBANKA_1202700	RNA-binding protein, putative	0	0	0	2	0	0
PBANKA_1204400	DNA/RNA-binding protein Alba 3, putative	5	10	5	1	0	0
PBANKA_1206900	tubulin beta chain, putative	3	6	1	0	0	0
PBANKA_1211000	GMP synthase [glutamine-hydrolyzing], putative	0	0	0	1	0	0
PBANKA_1214300	enolase, putative	0	0	0	0	35	17
PBANKA_1215600	40S ribosomal protein S3A, putative	0	0	0	2	0	0
PBANKA_1218800	ABC transporter I family member 1, putative	0	2	0	0	0	0
PBANKA_1220700	conserved protein, unknown function	0	0	0	3	0	0
PBANKA_1221600	cell division cycle ATPase, putative	0	0	0	3	0	0
PBANKA_1231000	40S ribosomal protein S11, putative	1	2	0	0	0	0
PBANKA_1232500	eukaryotic translation initiation factor 3 subunit B, putative	0	0	0	1	0	0
PBANKA_1241700	transmembrane emp24 domain-containing protein, putative	0	0	0	2	0	0
PBANKA_1310800	40S ribosomal protein S5, putative	1	0	1	1	0	0
PBANKA_1312700	gamete egress and sporozoite traversal protein	7	6	5	10	0	0
PBANKA_1314800	elongation factor 2, putative	0	2	1	0	4	9
PBANKA_1326400	glyceraldehyde-3-phosphate dehydrogenase	3	9	0	1	1	5
PBANKA_1328000	serine/threonine protein phosphatase UIS2	3	3	0	0	0	0
PBANKA_1329300	40S ribosomal protein S3, putative	2	1	0	2	0	0
PBANKA_1331900	eukaryotic initiation factor 4a, putative	2	4	0	0	0	0
PBANKA_1332100	zinc finger protein, putative	1	1	1	14	0	0
PBANKA_1340100	L-lactate dehydrogenase	0	1	0	0	0	0
PBANKA_1347700	isoleucine--tRNA ligase, putative	0	3	0	0	0	0
PBANKA_1348000	transmembrane protein Tmp21 homologue, putative	1	0	2	6	0	0
PBANKA_1349800	thrombospondin-related anonymous protein	0	3	1	0	0	0
PBANKA_1355700	myosin A	0	0	0	3	0	0
PBANKA_1356900	U4/U6 small nuclear ribonucleoprotein PRP4, putative	0	1	0	0	0	0
PBANKA_1360300	DNA/RNA-binding protein Alba 4, putative	2	3	0	3	0	0
PBANKA_1363800	phosphatidylinositol transfer protein, putative	0	0	0	0	1	6
PBANKA_1409200	RNA-binding protein, putative	0	0	0	0	1	2
PBANKA_1412100	Maf-like protein, putative	3	2	0	1	0	0
PBANKA_1413000	transmembrane emp24 domain-containing protein, putative	2	3	2	2	0	0
PBANKA_1416300	40S ribosomal protein S19, putative	0	0	0	2	0	0
PBANKA_1422900	PIMMS22 protein	0	1	3	5	0	0
PBANKA_1423300	DNA/RNA-binding protein Alba 1, putative	8	11	5	3	0	0
PBANKA_1423600	40S ribosomal protein S16, putative	1	2	0	2	0	0
PBANKA_1425000	RNA-binding protein, putative	0	0	0	1	0	0
PBANKA_1425100	karyopherin alpha, putative	0	0	0	1	0	0
PBANKA_1429200	kelch domain-containing protein, putative	0	0	0	1	0	0
PBANKA_1432300	cell traversal protein for ookinetes and sporozoites	2	3	1	3	0	0
PBANKA_1433600	thrombospondin-related apical membrane protein	0	0	0	2	0	0
PBANKA_1444400	conserved Plasmodium protein, unknown function	0	0	0	2	0	0
PBANKA_1445800	ras-related protein Rab-2, putative	0	0	0	0	0	2
PBANKA_1450300	ATP synthase subunit beta, mitochondrial	0	1	0	0	0	0
PBANKA_1452000	conserved Plasmodium protein, unknown function	2	3	0	0	0	0
PBANKA_1453300	acyl-CoA synthetase, putative	0	0	0	1	0	0
PBANKA_1456100	40S ribosomal protein S17, putative	0	0	0	4	0	0
PBANKA_1456200	rab specific GDP dissociation inhibitor, putative	0	1	0	0	0	0
PBANKA_1459300	actin I	3	9	2	0	0	0
PBANKA_1464900	rhoptry neck protein 3, putative	0	0	0	4	0	0
PBANKA_API00220	apicoplast ribosomal protein L11, putative	0	0	0	14	0	0
