# Supplementary material for: The claudin-like apicomplexan microneme protein is required for gliding motility and infectivity of Plasmodium sporozoites
Source: PLoS Pathog. 2023 Mar 16;19(3):e1011261. doi: 10.1371/journal.ppat.1011261 (PMC10047546; doi:10.1371/journal.ppat.1011261)
Supplement: S2 Table — (XLSX) [file ppat.1011261.s002.xlsx]

## Sheet: Feuil1
Table S2. Oligonucleotide sequences
	Primer	Primer sequence 5'-->3'
CLAMP P1 construct	5'HR1_For	tatagggcgaattggGTACCATAGCGAAACGCATGGAATTGGCAATCTC
	5'HR1_Rev	ttatgaattcctcgaGTTCATAAAAGTTTGAAAAAATGAAACACCG
	5'HR2_For	acgaagttatgctagGCGGCCGCACTTTTATGAAAATTGGGATAAGAATTATGG
	5'HR2_Rev	attaactagtgctagCATGTGTAAAACATTTATGCGACACTATCC
CLAMP P2 construct	3'HR1a_For	tatagggcgaattggGTACCTGCTCTCTTGTTGTTATGTGTGTAGG
	3'HR1a_Rev	atatcgtgatctttgTAGTCTCCATCGTGGTCCTTATAATCAAACATGTGTTGTTTTTGAGAACCATATGG
	3'HR1b_For	caaagatcacgatatTGATTACAAGGACGACGACGACAAATAAAGCACATGTTCTGACAAAGCGGTTATCGG
	3'HR1b_Rev	tatagaattcctcgaGATTTTGCATGGCATACCCTCGTATTCAC
	3'HR2_For	acgaagttatgctagGCGGCCGCTCTAAAACAGTCAAATAATAATAGTAGGGTTG
	3'HR2_Rev	attaactagtgctagCTCATATTATCAAAATTGTTGGATGTACC
Primers for genotyping	CLAMPups_For	CAATTGACGATGTTGGAATAAATAACAGGG
	CLAMPups_Rev	CTTTTGGCATTGTGCCTATTTATCTATGTC
	CLAMPdown_For	CGAGTTTCATTTATTTCATTAGTTTTGTTATGTGG
	CLAMPdown_Rev	CTGTTAAATTATCATCTTCTATTCCTAAATGG
	PromPyHSP_Rev	AGGAAAATATACACATGTATATATAAAGAGG
	CAM3'utr_For	AATAATGTAAACAGTTATTCATTTTTTAAGG
