# Supplementary material for: The claudin-like apicomplexan microneme protein is required for gliding motility and infectivity of Plasmodium sporozoites
Source: PLoS Pathog. 2023 Mar 16;19(3):e1011261. doi: 10.1371/journal.ppat.1011261 (PMC10047546; doi:10.1371/journal.ppat.1011261)
Supplement: S3 Table — (XLSX) [file ppat.1011261.s003.xlsx]

## Sheet: Figure 1
Fig 1C	Parasitemia	clampcKO untreated					clampcKO rapamycin						Mean parasitemia
		mouse #1	mouse #2	mouse #3	mouse #4	mouse #5	mouse #1	mouse #2	mouse #3	mouse #4	mouse #5			untreated	rapamycin		Two-way ANOVA	P value
	Day 1	0.0171569	0.00203467	0.0327065	0.0286868	0.0347599	0.03904	0.0265322	0.0264212	0.0223595	0.00207327		Day 1	0.0230689	0.0232852		ns	>0,9999
	Day 2	0.218792	0.0286451	0.314376	0.325216	0.304552	0.316235	0.170586	0.198739	0.200476	0.0441486		Day 2	0.238316	0.186037		ns	0.9998
	Day 3	1.39893	0.271571	2.43505	1.35902	2.41197	0.631726	0.403555	0.501669	0.41421	0.0332734		Day 3	1.57531	0.396887		**	0.0075
	Day 4	2.33351	1.7912	3.62334	1.93575	4.51423	1.07313	0.754222	0.908476	0.687299	0.0815046		Day 4	2.8396	0.700927		****	<0,0001

## Sheet: Figure 2
Fig 2C	MG spz numbers	clampcKOUT	clampcKOrapa
	Exp 1	186420	138600		Two-tailed ratio paired t test
	Exp 2	160014	120755		*
	Exp 3	89602	37256		P = 0,039
	Exp 4	187846	114188
Fig 2D	SG spz numbers	clampcKOUT	clampcKOrapa
	Exp 1	30028	722		Two-tailed ratio paired t test
	Exp 2	14189	722		****
	Exp 3	26131	1262		P < 0,0001
	Exp 4	24675	334
	Exp 5	32946	546
	Exp 6	16897	ND
	Exp 7	38978	476
	Exp 8	16137	ND
	Exp 9	8750	305
Fig 2E	HL spz numbers	clampcKOUT	clampcKOrapa
	Exp 1	10675	10875		Two-tailed ratio paired t test
	Exp 2	9553	9602		ns
	Exp 3	17048	3682		P = 0,2354
	Exp 4	4317	3375
	Exp10	4760	3676

## Sheet: Figure 4
Fig 4A	% Dextran+ cells	clampcKOUT	clampcKOrapa		clampcKOUT vs clampcKOrapa
	Exp 1	7.668	0.763		Two-tailed ratio paired t test
	Exp 2	5.1135	0.577697		***
	Exp 3	9.678	1.064		P = 0,0003
	CT % control	clampcKOUT	clampcKOrapa
	Exp 1	100	9.95044
	Exp 2	100	11.2975
	Exp 3	100	10.994
Fig 4B	EEF numbers (IFA)	clampcKOUT	clampcKOrapa		clampcKOUT vs clampcKOrapa
	Exp 1	69.3333	1		Two-tailed ratio paired t test
	Exp 2	130.8	2.2		****
	Exp 3	112.8	2.6		<0,0001
	Exp 4	70.6	1.25
	EEFs % control	clampcKOUT	clampcKOrapa
	Exp 1	100	1.44231
	Exp 2	100	1.68196
	Exp 3	100	2.30496
	Exp 4	100	1.77054
Fig 4D	Exp1	clampcKOUT	clampcKOrapa
	circular gliding	82	0
	waving / floating	112	90
	fixed	42	45
	total analyzed	236	135
	Exp2	clampcKOUT	clampcKOrapa
	circular gliding	120	1
	waving / floating	161	172
	fixed	67	59
	total analyzed	348	232
	Exp3	clampcKOUT	clampcKOrapa
	circular gliding	449	0
	waving / floating	416	443
	fixed	47	54
	total analyzed	912	497
	Combined	clampcKOUT	clampcKOrapa		Chi-square
	circular gliding	651	1		****	P<0.0001
	waving / floating	689	705
	fixed	156	158
	total analyzed	1496	864

## Sheet: Figure 5
Fig 5C	Exp1	clampcKOUT	clampcKOrapa	%
	Pellet TRAP band intensity	5240	2486	47.4427
	SN TRAP band intensity	3447	133	3.85843
	Exp2	clampcKOUT	clampcKOrapa
	Pellet TRAP band intensity	5485	2440	44.485
	SN TRAP band intensity	6116	273	4.4637

## Sheet: Figure S2
Fig S2A	MG spz % excision	clampcKOUT	clampcKOrapa
	Exp 1	0	100
	Exp 2	0	100
	Exp 3	0	100
	Exp 4	0	100
Fig S2B	SG spz % excision	clampcKOUT	clampcKOrapa
	Exp 1	0	100
	Exp 2	0	97.92
	Exp 3	0	100
	Exp 4	0	100
Fig S2C	% mosquitoes with mCherry+ pericardiac cells	clampcKOUT	clampcKOrapa
	Exp 1	91.67	82.8
	Exp 2	100	96.1		Two-tailed ratio paired t test
	Exp 3	100	100		ns
	Exp 4	100	98		P = 0,1633
